# Supplementary material for: Anti-Inflammatory Activity of AF-13, an Antioxidant Compound Isolated from the Polar Fraction of Allomyrina dichotoma Larva, in Palmitate-Induced INS-1 Cells
Source: Life (Basel). 2021 May 24;11(6):470. doi: 10.3390/life11060470 (PMC8225099; doi:10.3390/life11060470)
Supplement: Supplementary file 1 [file life-11-00470-s001.zip]

Archive with 1 entries (1 files):
- life-1210504-supplementary.pdf
